# Supplementary material for: Extrusion-Based 3D Printing of Stretchable Electronic Coating for Condition Monitoring of Suction Cups
Source: Micromachines (Basel). 2022 Sep 27;13(10):1606. doi: 10.3390/mi13101606 (PMC9610803; doi:10.3390/mi13101606)
Supplement: Supplementary file 1 [file micromachines-13-01606-s001.zip]

Archive with 1 entries (1 files):
- micromachines-1911547-supplementary.mp4
